# Supplementary material for: Interleukin-10 limits immune-mediated pathology in chronic subclinical plasmodial infection
Source: PLoS Negl Trop Dis. 2025 Sep 19;19(9):e0013554. doi: 10.1371/journal.pntd.0013554 (PMC12463326; doi:10.1371/journal.pntd.0013554)
Supplement: S1 Data — Raw data values used to construct Figs 1–4, S1, and S3. (XLSX) [file pntd.0013554.s004.xlsx]

## Sheet: Sheet1
	Figure 1
	Graph 1A - Parasitemia (% of TER119+GFP+ events)
	D.P.I.*	uninf-WT						uninf-μM							inf-WT						inf-μM
	1	0.003	0.008	0.003	0.002	0.018	0.01	0.007	0.013	0.016	0.004	0.013	0.014	0.011	0.002	0.013	0.006	0.006	0.017	0.009	0.008	0.006	0.016	0.006	0.013	0.009
	3	0.011	0.027	0.022	0.039	0.039	0.014	0.33	0.17	0.25	0.009	0.31	0.3	0.38	0.013	0.011	0.013	0.029	0.021	0.012	0.012	0.035	0.23	0.027	0.25	0.4
	5	0.013	0.016	0.02	0.007	0.047	0.07	9.97	8.75	13.3	0.045	17.2	13	14.1	0.076	0.029	0.029	0.026	0.064	0.024	0.042	0.057	15.5	0.23	15.8	16.4
	7	0.027	0.023	0.006	0.013	0.018	0.026	21.2	18.9	21.4	0.022	14.7	19.3	22.1	0.031	0.02	0.014	0.021	0.008	0.014	0.62	0.018	14.7	0.48	26.6	26.2
	21	0.003	0.02	0.009	0.017	0.039	0.019	0.15	0.004	0.007	0.73	0.045	0.077	0.1	0.007	0.011	0.012	0.016	0.027	0.021	4.37	9	6.8	0.41	0.66	0.3
	28	0.008	0.018	0.018	0.031	0.016	0.025	0.031	0.02	0.015	0.026	0.031	0.032	0.012	0.014	0.037	0.013	0.013	0.015	0.016	0.55	0.13	0.93	11.2	0.25	0.74
	41	0.02	0.022	0.01	0.003	0.019	0.005	0.041	0.039	0.006	0.045	0.013	0.03	0.013	0.006	0.014	0.022	0.01	0.018	0.008	1.57	0.27	8.18	0.77	2.51	3.81
	50	0.02	0.003	0.01	0.004	0.026	0.009	0.023	0.009	0.015	0.054	0.005	0.007	0.02	0.014	0.015	0.003	0.005	0.013	0.017	5.17	0.22	18.8	0.68	2.86	6.24
	55	0.008	0.017	0.024	0.013	0.015	0.004	0.018	0.017	0.004	0.42	0.016	0.005	0.006	0.004	0.007	0.013	0.008	0.006	0.004	5.59	1.19	19.8	0.96	3.66	9.83
	64	0.003	0.003	0.001	0.002	0.005	0.003	0.024	1.9	0.025	0.002	0.004	0.002	0.004	0.002	0.001	0.001	0.004	0.005	0.005	13.5	0.95	33	3.56	19.7	19.7
	71	0.014	0.005	0.002	0.014	0.007	0.007	0.026	0.001	0	0.003	0	0.036	0.002	0.012	0.009	0.01	0.026	0.033	0.007	1.99	0.033	10.6	0.3	1.72	7.28
	78	0.026	0.001	0.009	0.017	0.003	0.005	0.011	0.01	0.006	0.004	0.006	0.008	0.009	0.004	0	0.008	0.003	0	0.004	8.81	0.097	26.2	2.79	6.52	18
	85	0.027	0.023	0.026	0.008	0.027	0.027	0.072	0.009	0.019	0.009	0.002	0.024	0	0.027	0.024	0.011	0.039	0.036	0.038	1.05	0.021	11.1	0.26	0.59	4.4
	92	0.019	0.014	0.013	0.016	0.016	0.009	0.011	0.014	0.007	0.024	0.021	0.012	0.01	0.014	0.03	0.017	0.017	0.009	0.018	28.9	0.9	52.7	8.88	18.4	38.9
	99	0.017	0	0	0.014	0.007	0	0.007	0.009	0.01	0.004	0.005	0.012	0.014	0.005	0.018	0.011	0.008	0	0.005	20.7	0.74	41.9	5.31	8.3	27.2
	*D.P.I. = days post infection
	Graph 1D - TNF-α (pg/ml)					Graph 1E - IFN-γ (pg/ml)					Graph 1F - IL-6 (pg/ml)_x000D_					Graph 1G - IL-10 (pg/ml)
	uninf-WT	uninf-μMT	inf-WT	inf-μMT		uninf-WT	uninf-μMT	inf-WT	inf-μMT		uninf-WT	uninf-μMT	inf-WT	inf-μMT		uninf-WT	uninf-μMT	inf-WT	inf-μMT
	21.73	14.63	24.69	42.39		14.6	9.16	5.88	19.73		4.33	3.616	7.83	9.395		0	40.49	0	623.8
	24.12	16.69	15.04	40.9		5.57	9.32	7.08	21.36		4.51	3.203	3.77	7.51		19.94	49.86	0	590.03
	13.02	26.37	0	50.12		4.83	9.931	5.715	28.53		3.216	3.4	3.806	9.31		0	46.86	0	760.23
	Figure 2
	Graph 1A - Parasitemia (% of TER119+GFP+ events)
	D.P.I.*	Isotype												Anti-IL-10R
	84	21.6	7.17	1.87	7.13	7.85	6.86	7.21	0.91	7.17	13.9	17.3	12.6	8.05	3.28	0.35	2.61	1.22	11.9	16.3	2.62	10.1	15.7	13.4	6.46
	88	25.3	14.2	5.28	9.36	9.51	2.66	6.93	9.56	6.86	9.53	14.5	9.14	0.38	1.76	0.42	0.79	3.73	2.62	0.26	17	3.52	11.3	2.63	2.17
	91	20.5	16.8	6.69	10.7	14.3	6.36	6.91	13.4	7.69	5.89	7.63	7.15	0.059	0.25	0.42	0.25	0.78	2.75	0.64	1.66	5.37	1.96	1.4	-
	94	22.5	19.3	7.28	15	3.45	3.51	8.83	0.64	11.8	2.9	8.93	4.23	0.34	0.86	0.35	1.86	0.25	2.39	5.98	0.5	0.8	9.01	1.06	-
	97	22.5	22	6.68	13.7	9.77	5.86	6.54	3.48	16.1	6.39	12.2	13.5	3.52	2.79	0.92	3.44	1.51	1.49	0.85	4.96	4.4	25.1	3.29	-
	101	20.1	22.8	5.87	17.5	3.37	4.15	8.32	22.2	17.5	8.37	15	7.97	3.43	0.33	0.36	0.18	2.12	1.83	0.61	40.8	52.9	3.51	-	-
	*D.P.I. = days post infection
	Graph 1B - Weight change (%)
	D.P.I.*	Isotype												Anti-IL-10R
	84	0	0	0	0	0	0	0	0	0	0	0	0	0	0	0	0	0	0	0	0	0	0	0	0
	88	-0.9	0.7	-0.7	-0.1	0.6	0.5	0.1	1.509	0	-1.071	0	0	-1.4	-0.7	-1.7	-1.3	-1.1	-0.6	-0.8	0	-1.538	-5.66	-4	-1.702
	91	-1.5	0.8	-0.8	-0.3	0.2	0.4	0.5	-4.906*	1.656	-3.214	-1.435	-3.111	-1.9	-0.8*	-1.5	-1.9	-1.4	-0.8	-1.8	-3.623	-7.692	-18.113	-0.889	-
	94	-1.6	0.9	-0.9	-0.4	-0.1	0.2	0.6	-0.755	1.325	-9.286	1.914	1.333	-3	-0.9	-0.6	-2.3	-2.1	-1.1	-1.9	-18.116	-17.692	-14.34	0	-
	97	-1.7	-0.2	-1.5	-0.7	0.2	0.4	0.8	2.264	0.662	-8.929	-4.306	-0.444	-3	-1.7	-0.9	-2.9	-3.8	-1.9	-3.3	-20.29	-23.462	-23.396	-3.111	-
	101	-1.7	0	-1.7	-0.7	0.3	0.3	0.6	0	1	-0.2	0.2	0.7	-3.5	-1.6	-1.4	-3.5	-6.1	-3.3	-5.3	-8.6	-26	-10	-3.8	-
	*D.P.I. = days post infection
	Graph 1C - Number of mice dead					Graph 1D - IFN-γ (pg/ml)										Graph 1E - IL-6 (pg/ml)										Graph 1F - TNF-α (pg/ml)
	D.P.I.*	Isotype	Anti-IL-10R			D.P.I.*	Isotype				Anti-IL-10R					D.P.I.*	Isotype				Anti-IL-10R					D.P.I.*	Isotype				Anti-IL-10R
	91	0	1			84	8.9	9.83	6.46	16.74	9.96	9.96	7.15	8.9		84	4.63	0	0	0	6.66	0	0	8.92		84	0	9	11.21	10.33	9.44	0	0	0
	100	0	1			91	10.88	8.23	8.63	7.55	28.5	26.6	19.09	28.03		91	10.32	5.6	7.3	0	7.3	26.43	2.72	6.89		91	7.66	0	0	8.55	7.21	8.55	8.1	12.09
	101	0	3			97	9.96	7.28	1.49	12.04	23.48	19.09	16.11	30.86		97	2.61	2.93	0	5.17	54.78	55.51	72.22	59.23		97	0	7.66	0	10.33	13.83	13.83	13.83	15.57
	105	0	7			101	6.18	9.96	10.75	7.28	7.82	11.01	16.11	-		101	10.49	0	6.71	6.8	227.83	188.15	74.65	-		101	0	0	10.33	0	528.39	326.12	19.88	-
	*D.P.I. = days post infection					*D.P.I. = days post infection										*D.P.I. = days post infection										*D.P.I. = days post infection
	Figure 3
	Graph 1A - IL-10 pg/g of tissue (spleen lysed)							Graph 1B - IL-10 pg/mL (spontaneously released from bone marrow cells)
	uninf-WT	uninf-μMT	inf-WT	inf-μMT				uninf-WT	uninf-μMT	inf-WT	inf-μMT
	22295.1	25539.5	11988.6	34453.2				12.16	10.26	12.41	47.53
	15896.8	16863.9	23329.9	31936.1				8.47	9.76	9.91	47
	18562.8	18668.4	21162.4	26818.2				17.04	8.98	12.84	32.78
	23892.6	20323.3	19807.4	34382				18.57	11.35	13.7	35.27
	26119.7	21234.7	14400.5	28914.7				16.5	10.24	8.05	37.56
	Graph 1C - IL-10 pg/mL (bone marrow cells activated in vitro)									Graph 1D - % of CD3+ CD4+ IL-10+ cells (bone marrow cells)
	uninf-WT	uninf-μMT	inf-WT	inf-μMT						uninf-WT	uninf-μMT	inf-WT	inf-μMT
	34.62	9.13	68.12	331.05						1.71	0.94	1.36	2.1
	30.74	9.27	62.18	303.79						0.94	1.69	0.79	1.93
	26.95	10.43	65.88	317.54						0	1.33	1.16	4.07
	25.43	8.64	63.69	279.72						1.42	1.15	0.68	2.06
	21.83	7.39	62.37	304.25						1.59	2.9	2.43	16.4
	17.31	4.57	34.06	165.53						2.58	3.4	2.92	15.5
	15.37	4.63	31.09	151.89						-	3.41	1.99	25.7
	13.47	5.22	32.94	158.77
	12.71	4.32	31.85	139.86
	10.92	3.7	31.19	152.12
	Figure 4
	Graph 1A - % of CD4+ cells (Peripheral blood)													Graph 1B - Weight change (%)_x000D_
	D.P.I.*	anti-CD4						isotype						D.P.I.*	anti-CD4						isotype
	84	1.21	19.1	14.5	17.2	18.7	15.9	16	14.7	12.6	17.5	17.8		84	0	0	0	0	0	0	0	0	0	0	0
	88	3.36	1.81	1.93	1.48	1.08	0.94	13.9	17.5	8.57	12.6	13.2		88	-9.02	-7.97	-19.55	-7.1	-7.34	-13.73	0	2.03	-0.34	-4.32	-0.33
	90	2.57	1.73	5.44	1.96	-	-	18.5	23.5	11.5	17.6	19.1		90	-10.15	-17.93	-24.81	-15.48	-10.49	-22.88	0.79	0	-0.67	-2.47	0
	*D.P.I. = days post infection													*D.P.I. = days post infection
	Graph 1C - IL-10 (pg/mL)													Graph 1D - Parasitemia (% of TER119+GFP+ events)
	D.P.I.*	anti-CD4						isotype						D.P.I.*	anti-CD4						isotype
	84	125.237	165.593	128.527	126.545	106.23	206.099	149.157	163.591	122.556	115.105	137.303		84	12	6.05	28	21.9	9.26	21.9	26.6	50	37.6	16.9	30.7
	90	0	0	0	0	-	-	149.409	140.229	130.901	143.521	129.979		88	67.9	68.9	66.2	68.3	64	75.4	34.7	42.8	28	26.1	31.4
	*D.P.I. = days post infection													90	47.1	38.2	53	41.9	-	-	18.1	34.6	22.3	19.8	14
														*D.P.I. = days post infection
	S1 Fig
	Graph 1A - Food intake in 24h (g)														Graph 1B - Water intake in 24h (ml)
		Before infection			Acute phase			Chronic phase			Convalescence					Before infection			Acute phase			Chronic phase			Convalescence
	uninf-WT	3.2	4	3.7	3.1	3	3.6	3.5	3.7	3.3	3.8	4	3.1		uninf-WT	3.7	3.8	3.5	3.3	3.7	4.1	3.3	3.7	3.5	3.2	3.8	3.4
	uninf-μMT	3.8	3.7	3.9	3.9	3.8	3.9	4	4.1	3.5	3.4	3.8	3.6		uninf-μMT	3.7	3.1	3.5	3.8	3.5	3.4	3.5	3.1	3.5	3.4	2.7	3.3
	conv-WT	3.3	4.7	3.9	2.7	2.3	2	3.8	4.5	4.3	3	4.7	3.4		conv-WT	3.1	4	3.7	2.1	2.5	1.7	3.2	4.3	3.6	2.7	4.4	3.3
	inf-μMT	4.4	4.4	4.9	2.4	2.6	4.3	5.2	5.1	5	4.9	5.5	4.5		inf-μMT	4.8	4.4	4.4	2	2.5	4.1	5.2	4.4	4.1	4.4	4	4.4
	Graph 1C - Energy expenditure rate 24h_x000D_(kcal/hr/kg)														Graph 1D - Total physical activity 24 hr _x000D_(counts/hr x 1000)
		Before infection			Acute phase			Chronic phase			Convalescence					Before infection			Acute phase			Chronic phase			Convalescence
	uninf-WT	21.7	23.2	21.6	22.1	21.6	21.2	21	21.5	20.2	19.7	21.1	19.5		uninf-WT	8.265	9.348	7.273	8.142	7.831	6.458	8.519	7.875	5.349	6.41	7.72	5.514
	uninf-μMT	21.4	22.1	21.7	21.8	20.1	21.4	21.1	20.8	21.1	20.3	19.8	21.2		uninf-μMT	7.113	7.469	5.431	6.825	5.46	5.8	6.012	4.704	4.843	5.764	4.712	5.53
	conv-WT	21.3	22.7	21.8	19.2	17.5	15.4	20.9	21.2	20.4	18.6	21	19.2		conv-WT	9.023	10.026	8.251	5.582	4.087	3.658	6.261	8.843	6.748	6.979	9.553	7.357
	inf-μMT	22.3	24.9	22.1	16.6	17.4	21.8	21.6	22.6	21	19.7	21.1	19.9		inf-μMT	7.089	9.065	6.96	3.19	4.006	3.218	7.227	8.897	5.308	5.157	8.373	6.625
	S3 Fig
	% of parasitemia - (mouse blood collected on day 7 post-infection )
	Fixed RBCs	Live RBCs	Smear
	53.8	53.1	44.6
	54.8	51.5	44.3
	52.6	54	26.66
	51.2	55.4	41.17
	-	-	40.69
	-	-	34.09
	-	-	24.82
	-	-	21.12
	-	-	31.81
	-	-	30.9
